# Supplementary material for: A Randomized Controlled Trial of a Parent-Led Memory-Reframing Intervention to Reduce Distress and Pain Associated with Vaccine Injections in Young Children
Source: Children (Basel). 2023 Jun 22;10(7):1099. doi: 10.3390/children10071099 (PMC10378095; doi:10.3390/children10071099)
Supplement: Supplementary file 1 [file children-10-01099-s001.zip]

Archive with 1 entries (1 files):
- children-2444624-supplementary.pdf
